# Supplementary material for: The Enrichment of Acetic Acid Using an Integrated Reverse Osmosis–Electrodialysis Process
Source: Membranes (Basel). 2025 Apr 27;15(5):129. doi: 10.3390/membranes15050129 (PMC12113363; doi:10.3390/membranes15050129)
Supplement: Supplementary file 1 [file membranes-15-00129-s001.zip]

Archive with 1 entries (1 files):
- membranes-3566941-supplementary.pdf
